# Supplementary material for: Genome editing–induced t(4;11) chromosomal translocations model B cell precursor acute lymphoblastic leukemias with KMT2A-AFF1 fusion
Source: J Clin Invest. 2024 Jan 2;134(1):e171030. doi: 10.1172/JCI171030 (PMC10760968; doi:10.1172/JCI171030)
Supplement: Supporting data values [file jci-134-171030-s084.xlsx]

## Sheet: Figure 1C
		latency (days)	Control	1st Transplant	2nd Transplant
	Cas9_control	330	0
	Cas9_control	330	0
	Cas9_control	243	0
	Cas9_control	193	0
	Cas9_control	330	0
	KMT2A-AFF1 1st	175		1
	KMT2A-AFF1 1st	184		1
	KMT2A-AFF1 1st	196		1
	KMT2A-AFF1 1st	211		1
	KMT2A-AFF1 1st	219		1
	KMT2A-AFF1 1st	228		1
	KMT2A-AFF1 1st	231		1
	KMT2A-AFF1 1st	231		1
	KMT2A-AFF1 1st	234		1
	KMT2A-AFF1 1st	236		1
	KMT2A-AFF1 1st	236		1
	KMT2A-AFF1 1st	240		1
	KMT2A-AFF1 1st	240		1
	KMT2A-AFF1 1st	244		1
	KMT2A-AFF1 1st	259		1
	KMT2A-AFF1 1st	259		1
	KMT2A-AFF1 1st	272		1
	KMT2A-AFF1 1st	274		1
	KMT2A-AFF1 2nd	100			1
	KMT2A-AFF1 2nd	100			1
	KMT2A-AFF1 2nd	100			1
	KMT2A-AFF1 2nd	101			1
	KMT2A-AFF1 2nd	101			1
	KMT2A-AFF1 2nd	120			1
	KMT2A-AFF1 2nd	164			1
	KMT2A-AFF1 2nd	167			1
	KMT2A-AFF1 2nd	167			1

## Sheet: Figure 1D
	gene-edited KMT2A-AFF1												ALL (neg)																	ALL t(1;19)				ALL t(12;21)									ALL t(9:22)	ALL t(4;11)			PDX ALL t(4;11)
HSC	0.176678	0.913431	0.630698	0.208008	0.245934	2.4778	1.65465	0.098537	0.678827	5.31498	2.68062	10.1814	3.06269	0.632922	0.065024	15.7013	0.056683	0.195507	1.4277	2.10036	1.14173	38.2849	0.007192	0.099874	0.018052	0.420524	0.597044	1.39965	0.731469	0.139442	0.063356	0.020806	0.891452	0.045192	6.03279	0.982774	0.859397	0.348057	1.20268	0.058933	0.459294	0.503229	0.616722	0.864464	5.74896	0.520324	0.482766	1.12364	0.006467
CLP	3.50145	5.94687	13.9686	19.7673	20.4486	10.7146	20.4985	0.473599	3.85212	6.85685	14.1486	2.62815	6.65302	0.78012	0.310101	24.7244	0.116069	0.163607	6.98335	9.85277	1.51034	3.18447	0.467358	0.191722	0.131548	5.69735	1.90063	3.57091	5.00456	0.316624	0.129867	0.246708	1.77158	0.065813	5.18581	2.66544	5.92602	1.43065	1.92082	0.022789	0.454844	1.1244	0.297393	4.29245	23.6233	3.6712	15.5558	11.7963	0.221816
Pre-Pro-B	83.2816	63.7353	34.1546	46.6459	61.2802	82.0674	41.1719	55.349	24.0886	70.3554	47.3365	81.3471	33.0837	0.42507	6.82968	2.86964	4.75886	0.136063	0.356708	6.96122	0.816866	29.6595	9.32302	5.62934	0.011499	8.55167	1.42248	1.72632	1.08059	0.235395	0.601888	3.56338	0.133973	0.362587	3.74668	1.87715	0.887535	2.10595	1.34688	0.068044	0.045423	4.69465	0.439373	50.298	35.6996	56.1155	65.651	50.4523	58.4953
Pro-BI	2.93572	5.75585	46.8518	5.0962	2.49541	1.94437	17.4655	13.2413	6.72508	5.93756	12.2264	2.02437	12.1255	0.025141	6.70477	8.33576	0.795965	0.226644	25.665	2.97244	0.382659	5.0068	29.5519	0.231298	2.0598	10.7536	0.195961	1.44908	4.561	0.267281	0.584404	1.60272	0.67668	0.049203	4.62463	2.14719	1.29556	0.06424	0.428267	0.083362	0.010674	0.943563	0.162	5.51694	1.74599	10.7316	2.39813	4.56869	16.5127
Pro-BII	4.80244	8.62729	1.68573	9.33437	2.28227	1.0936	9.63214	7.07292	20.3511	5.75746	11.6435	0.751698	2.43597	0.018212	0.879802	2.7528	9.62295	3.452	18.9078	22.1179	4.73868	0.957236	20.3747	10.9776	0.892335	53.3692	6.40474	73.2038	65.7468	0.109263	1.05846	0.392836	0.04617	0.217278	16.34	6.17713	22.1168	1.60109	9.29774	2.88453	0.303295	3.77399	23.0599	1.92326	6.59121	2.22187	3.11966	9.68863	6.0718
Pre-BI	0.699575	8.58409	0.154606	0.357514	0.2984	0.303972	4.40962	0.100756	0.605863	0.798612	0.774638	0.534933	0.433931	0.009456	26.6798	0.413041	1.29626	3.68104	25.5016	2.90458	4.29886	0.320893	22.7616	1.91341	5.21418	3.33035	11.6571	5.17617	7.77582	0.966471	8.41227	0.07151	0.050078	3.23948	1.72009	2.56752	4.41321	0.290583	3.05385	1.12547	0.417824	2.28268	4.49215	0.172238	0.257576	0.105124	0.934133	0.551257	0.014874
Pre-BII	3.15701	5.7327	1.22424	11.876	2.6856	0.480394	1.37469	14.6971	31.4892	0.979075	7.58166	0.279096	0.036236	0.07026	2.78265	0.168932	6.52486	9.64398	9.63642	6.19322	4.73206	0.012408	0.51467	14.6285	41.357	1.59301	18.7284	1.27599	5.66873	5.36754	13.9562	0.234519	0.614579	9.37088	2.33728	19.2683	15.4228	0.811001	6.97424	22.2836	0.84588	0.433948	6.66249	7.03517	18.6129	6.95409	4.9356	12.6114	9.5413
Immature BI	0.003569	0.007406	0.003318	0	0.006558	0.000877	0.00279	0.012872	0.074267	0.000369	0.003368	0.001861	0.00441	0.035747	0.381466	0.054379	0.079276	0.325056	0.666952	0.011086	0.027373	0.006206	0.113632	0.223152	0.672314	0.00566	0.140966	0.002626	0.006145	0.295578	0.266104	0.015278	0.813896	0.521567	0.018644	3.60477	0.047598	0.016216	0.053524	0.131083	0.027621	0.0935	0.445842	0.334658	0.303922	0.489357	0.067378	0.007041	0.064023
Immature BII	0.005354	0.002777	0.001327	0.123505	0.022954	0.000219	0.119053	0.01376	0.007818	0.009595	0.003674	0.008373	0.002081	0.033367	0.051494	0.02781	0.001647	0.005947	0.006943	0.000311	0.003087	0.004483	0.004628	0.006874	0.003324	0.002323	0.003179	0.002062	0.004166	0.229859	0.029333	0.115195	0.417982	0.026646	0.001485	0.061011	0.031346	0.008177	0.003866	0.000657	0.002294	0.003987	0.051332	0.298655	0.370172	0.364675	0.051678	0.004142	0
Mature B cells	0.178463	0.237615	0.11048	0.910036	0.265609	0.221349	0.643631	1.37552	0.79544	0.388604	0.32394	0.231649	1.60432	16.1947	2.58665	1.7659	2.50414	1.4032	1.04623	1.44122	24.1224	1.30636	0.361842	12.4331	0.54604	0.258422	4.54963	0.490196	0.52217	11.3338	5.40611	1.81077	31.915	9.71316	0.693824	14.0284	1.02556	1.69682	2.36197	3.66781	2.02068	2.16692	13.67	3.06715	2.45425	2.94959	0.276053	0.330092	0.405476

## Sheet: Supplementary Figure 1D
		D0			D5			D11			D14			D26
	KMT2A-AFF1	0.0001	0	0	0.0001	0.0002	0.0004	0.0006	0.0006	0.0004	0.0008	0.0005	0.0006	0.0012	0.0011	0.001
	AFF1-KMT2A	0	0	0.0001	0.0001	0.0005	0.0002	0.0011	0.0012	0.0014	0.0013	0.001	0.0014	0.0027	0.002	0.0018

## Sheet: Supplementary Figure 1E
		CD45+			CD34+			CD19+			CD34+CD19+
	D0	95.6	96.5	81.3	91.6	97.2	87.5	0.2	0.2	0.4	0.3	0.6	1.6
	D5	84.3	92.3	88.7	57.1	42.6	51.4	3.6	5.3	4.2	7.9	4.2	2.7
	D11	93.4	91.8	95.4	15.6	13.3	12.8	7.1	6.5	10.5	4.8	5.9	2.4
	D14	94	90.1	95.7	9.8	10.5	5.6	3.2	13.6	11.2	1	8.2	4
	D26	96.2	92.6	94.9	1.2	6.2	2.5	44.4	6.2	23.6	9.1	1.9	5.9

## Sheet: Supplementary Figure 1K
	Cas9 control		gene-edited KMT2A-AFF1												gene-edited KMT2A-MLLT3		SEM	RS4;11	MV4-11
HSC	0.249162	0.390153	0.176678	0.913431	0.630698	0.208008	0.245934	2.4778	1.65465	0.098537	0.678827	5.31498	2.68062	10.1814	0.014692	0.010847	0.00493367	0.0358478	4.87208
CLP	4.08111	4.98061	3.50145	5.94687	13.9686	19.7673	20.4486	10.7146	20.4985	0.473599	3.85212	6.85685	14.1486	2.62815	0.378539	0.473659	0.0038373	2.01873	5.02921
Pre-Pro-B	21.0156	19.9018	83.2816	63.7353	34.1546	46.6459	61.2802	82.0674	41.1719	55.349	24.0886	70.3554	47.3365	81.3471	40.5149	62.9339	0.707159	67.7869	12.9266
Pro-BI	0.799038	1.47877	2.93572	5.75585	46.8518	5.0962	2.49541	1.94437	17.4655	13.2413	6.72508	5.93756	12.2264	2.02437	1.89874	3.52442	2.88455	0.988276	0.019918
Pro-BII	3.06727	17.5307	4.80244	8.62729	1.68573	9.33437	2.28227	1.0936	9.63214	7.07292	20.3511	5.75746	11.6435	0.751698	7.49732	1.56696	20.8459	2.54731	1.51817
Pre-BI	1.1513	3.33418	0.699575	8.58409	0.154606	0.357514	0.2984	0.303972	4.40962	0.100756	0.605863	0.798612	0.774638	0.534933	0.227296	0.077286	0.00877097	0.21087	0.642898
Pre-BII	5.06057	10.9489	3.15701	5.7327	1.22424	11.876	2.6856	0.480394	1.37469	14.6971	31.4892	0.979075	7.58166	0.279096	18.1682	10.7627	1.69883	0.813254	1.64763
Immature BI	1.56371	2.49984	0.003569	0.007406	0.003318	0	0.006558	0.000877	0.00279	0.012872	0.074267	0.000369	0.003368	0.001861	0.223839	0.158188	0.0608486	0.0154638	0.101801
Immature BII	0.575651	0.718327	0.005354	0.002777	0.001327	0.123505	0.022954	0.000219	0.119053	0.01376	0.007818	0.009595	0.003674	0.008373	0.092474	0.018079	0.00548186	0.0007029	0.437082
Mature B cells	2.24246	2.74379	0.178463	0.237615	0.11048	0.910036	0.265609	0.221349	0.643631	1.37552	0.79544	0.388604	0.32394	0.231649	1.45971	4.58428	73.6356	0.0456884	12.0159
Early non-B	19.1941	11.8794	0.199879	0.141335	0.302576	3.12012	1.6494	0.0683773	0.502255	3.27613	8.58046	0.147618	1.5998	0.0474463	11.8185	4.74383	0.00274093	13.6693	14.2422
Mature non B	41.0001	23.592	1.05829	0.315072	0.912041	2.5546	8.31584	0.627011	2.52523	4.28858	2.75114	3.45389	1.67726	1.9639	17.7058	11.1459	0.141432	11.8677	46.5454

## Sheet: Supplementary Figure 3B
	Cas9		gene-edited KMT2A-AFF1										Patient		RS4;11		SEM		MV4-11
	-1.74382	-0.47039	1.08159	0.737406	0.241509	0.726127	0.668387	0.274097	0.819347	-0.03701	1.50951	1.37666	0.009598	1.44323	0.34141	0.31762	-0.69791	-0.49	-2.8656	-2.58273

## Sheet: Supplementary Figure 3C
		up	down
	MV4-11/Patient	1001	-1882
	SEM/Patient	1114	-1849
	RS4;11/Patient	2111	-2912
	BCP-ALL/Patient	581	-564
